# Supplementary material for: Mechanic-Driven Biodegradable Polyglycolic Acid/Silk Fibroin Nanofibrous Scaffolds Containing Deferoxamine Accelerate Diabetic Wound Healing
Source: Pharmaceutics. 2022 Mar 10;14(3):601. doi: 10.3390/pharmaceutics14030601 (PMC8948832; doi:10.3390/pharmaceutics14030601)
Supplement: Supplementary file 1 [file pharmaceutics-14-00601-s001.zip]

Archive with 1 entries (1 files):
- pharmaceutics-1596305-supplementary.pdf
